# Supplementary material for: Phlomis fruticosa L. exerts in vitro antineurodegenerative and antioxidant activities and induces prooxidant effect in glioblastoma cell line
Source: EXCLI J. 2022 Feb 14;21:387–99. doi: 10.17179/excli2021-4487 (PMC8971322; doi:10.17179/excli2021-4487)
Supplement: Supplementary data [file EXCLI-21-387-s-001.xlsx]

## Sheet: raw data Fig 1c,d
Raw data concerning Figure 1c and 1d (analysis of percentage of Ki67 positive cells)
experiment I								experiment II								experiment III
		cells treated with DMSO			cells treated with the extract					cells treated with DMSO			cells treated with the extract					cells treated with DMSO			cells treated with the extract
	No. of image	No. of Ki67 positive cells	No. of Ki67 negative cells	No. of image	No. of Ki67 positive cells	No. of Ki67 negative cells			No. of image	No. of Ki67 positive cells	No. of Ki67 negative cells	No. of image	No. of Ki67 positive cells	No. of Ki67 negative cells			No. of image	No. of Ki67 positive cells	No. of Ki67 negative cells	No. of image	No. of Ki67 positive cells	No. of Ki67 negative cells
	1	36	30	1	9	6			1	43	40	1	43	21			1	17	10	1	8	4
	2	30	20	2	7	7			2	42	21	2	28	7			2	25	2	2	4	6
	3	31	30	3	7	6			3	35	20	3	22	3			3	8	4	3	7	2
	4	43	32	4	3	5			4	42	5	4	38	17			4	18	4	4	6	1
	5	29	52	5	11	3			5	35	8	5	44	55			5	9	4	5	11	5
	6	47	23	6	4	9			6	39	11	6	6	3			6	15	7	6	15	4
	7	43	19	7	5	13			7	37	21	7	38	7			7	20	10	7	18	4
	8	36	28	8	10	5			8	50	18	8	38	7			8	15	11	8	16	5
	9	46	33	9	7	9			9	47	16	9	36	3			9	16	4	9	16	6
	10	39	24	10	8	6			10	42	11	10	36	5			10	11	6	10	6	1
	11	30	24	11	15	8			11	19	21	11	25	1			11	14	6	11	6	2
	12	27	15	12	10	11			12	40	12	12	15	6			12	23	12	12	13	4
	sum	437	330	13	15	5			sum	471	204	13	13	4			13	27	10	13	5	4
				14	11	3						14	16	3			14	26	3	14	11	8
				15	14	2						15	8	3			15	28	4	15	12	5
				16	15	2						16	14	5			16	27	6	16	15	3
				17	11	2						17	12	3			17	20	5	17	17	4
				sum	162	102						18	16	3			sum	319	108	18	19	2
												19	6	8						19	11	3
												20	39	2						20	6	6
												sum	493	166						sum	222	79
experiment I	cells treated with DMSO	No. of analyzed cells	767
		No. of Ki67 positive cells	437
		No. of Ki67 negative cells	330
		percentage of Ki67 positive cells	56.9752
	cells treated with the extract	No. of analyzed cells	264
		No. of Ki67 positive cells	162
		No. of Ki67 negative cells	102
		percentage of Ki67 positive cells	61.3636
experiment II	cells treated with DMSO	No. of analyzed cells	675
		No. of Ki67 positive cells	471
		No. of Ki67 negative cells	204
		percentage of Ki67 positive cells	69.7778
	cells treated with the extract	No. of analyzed cells	659
		No. of Ki67 positive cells	493
		No. of Ki67 negative cells	166
		percentage of Ki67 positive cells	74.8103
experiment III	cells treated with DMSO	No. of analyzed cells	427
		No. of Ki67 positive cells	319
		No. of Ki67 negative cells	108
		percentage of Ki67 positive cells	74.7073
	cells treated with the extract	No. of analyzed cells	301
		No. of Ki67 positive cells	222
		No. of Ki67 negative cells	79
		percentage of Ki67 positive cells	73.7542
	experiment I	experiment II	experiment III
	percentage of Ki67 positive cells	percentage of Ki67 positive cells	percentage of Ki67 positive cells	average	st dev
cells treated with DMSO	56.9752	69.7778	74.7073	67.1534	9.15269
cells treated with the extract	61.3636	74.8103	73.7542	69.976	7.47723

## Sheet: fluorescence reading
Raw data concerning Figure 2 (results of fluorescence reading for analysis of ROS production). A172 cells were washed with 1×PBS and incubated with 50 µM DCFH-DA in PBS. Then, the cells were washed with 1×PBS and fresh medium alone or fresh medium with DMSO (vehicle control), the extract (IC50 concentration) or 1mM H2O2 were added on the cells. Fluorescence readings were taken every 5 min for 180…
		experiment I			experiment II			experiment III			experiment IV			reading:
<>		1	2	3	4	5	6	7	8	9	10	11	12
A		M	E	H	M	E	H	M	E	H	M	E	H
B		M	E	H	M	E	H	M	E	H	M	E	H		M - medium only
C		M	E	H	M	E	H	M	E	H	M	E	H		D - medium with DMSO
D		M	E	H	M	E	H	M	E	H	M	E	H		E - medium with the extract
E		D	E		D	E		D	E		D	E			H - medium with H2O2
F		D	E		D	E		D	E		D	E
G		D	E		D	E		D	E		D	E
H		D	E		D	E		D	E		D	E
<>		1	2	3	4	5	6	7	8	9	10	11	12	1
A		1331	1750	1520	1364	1746	1522	1385	1811	1531	1380	1712	1403
B		1299	1813	1525	1331	1767	1232	1396	1772	1428	1357	1719	1259
C		1412	1866	1525	1422	1842	1523	1354	1853	1507	1377	1622	1382
D		1369	1891	1459	1335	1819	1523	1355	1771	1545	1340	1696	1440
	average	1352.75		1507.25	1363		1450	1372.5		1502.75	1363.5		1371
E		1435	1861		1481	1816		1338	1901		1456	1674
F		1478	1811		1448	1876		1391	1854		1310	1617
G		1430	1900		1413	1827		1465	1907		1365	1756
H		1401	1805		1433	1888		1483	1855		1385	1657
	average	1436	1837.12		1443.75	1822.62		1419.25	1840.5		1379	1681.62
<>		1	2	3	4	5	6	7	8	9	10	11	12	2
A		1298	1764	1670	1346	1736	1752	1306	1789	1762	1341	1684	1658
B		1317	1861	1735	1297	1743	1417	1388	1779	1629	1368	1705	1442
C		1398	1829	1747	1405	1825	1762	1350	1849	1765	1365	1632	1692
D		1361	1854	1686	1329	1824	1810	1358	1823	1777	1372	1677	1711
	average	1343.5		1709.5	1344.25		1685.25	1350.5		1733.25	1361.5		1625.75
E		1428	1877		1488	1770		1345	1951		1452	1655
F		1515	1822		1432	1880		1391	1837		1279	1601
G		1415	1890		1413	1815		1443	1965		1327	1761
H		1388	1835		1410	1887		1455	1830		1393	1675
	average	1436.5	1841.5		1435.75	1810		1408.5	1852.88		1362.75	1673.75
<>		1	2	3	4	5	6	7	8	9	10	11	12	3
A		1313	1727	2007	1312	1750	2303	1333	1852	2376	1360	1731	2117
B		1332	1823	2128	1302	1783	1773	1406	1795	2070	1349	1680	1863
C		1406	1825	2172	1416	1899	2241	1333	1896	2218	1356	1631	2277
D		1365	1867	2097	1375	1867	2300	1358	1807	2189	1353	1665	2271
	average	1354		2101	1351.25		2154.25	1357.5		2213.25	1354.5		2132
E		1422	1851		1483	1812		1333	1979		1449	1673
F		1508	1795		1442	1929		1391	1861		1283	1609
G		1391	1928		1378	1823		1471	1958		1334	1780
H		1359	1790		1414	1897		1508	1817		1420	1680
	average	1420	1825.75		1429.25	1845		1425.75	1870.62		1371.5	1681.12
<>		1	2	3	4	5	6	7	8	9	10	11	12	4
A		1299	1722	2382	1329	1753	2892	1353	1810	2996	1361	1705	2698
B		1280	1835	2545	1309	1797	2164	1407	1809	2546	1355	1679	2354
C		1397	1842	2648	1410	1918	2692	1331	1904	2718	1371	1617	2915
D		1353	1886	2611	1346	1855	2826	1347	1807	2644	1346	1695	2880
	average	1332.25		2546.5	1348.5		2643.5	1359.5		2726	1358.25		2711.75
E		1422	1835		1491	1826		1348	2015		1443	1664
F		1454	1808		1423	1942		1393	1911		1267	1639
G		1396	1913		1401	1842		1456	1985		1349	1743
H		1356	1724		1420	1965		1522	1860		1382	1681
	average	1407	1820.62		1433.75	1862.25		1429.75	1887.62		1360.25	1677.88
<>		1	2	3	4	5	6	7	8	9	10	11	12	5
A		1282	1704	2733	1355	1764	3377	1345	1870	3659	1350	1724	3220
B		1288	1828	2953	1286	1800	2561	1406	1799	2975	1352	1675	2787
C		1449	1816	3153	1422	1970	3120	1339	1922	3144	1379	1676	3487
D		1340	1887	2990	1368	1839	3186	1377	1804	3011	1372	1673	3372
	average	1339.75		2957.25	1357.75		3061	1366.75		3197.25	1363.25		3216.5
E		1420	1886		1457	1844		1334	2022		1447	1705
F		1462	1809		1416	1923		1382	1889		1317	1666
G		1377	1925		1370	1885		1467	1976		1321	1767
H		1372	1734		1419	1918		1468	1851		1380	1691
	average	1407.75	1823.62		1415.5	1867.88		1412.75	1891.62		1366.25	1697.12
<>		1	2	3	4	5	6	7	8	9	10	11	12	6
A		1307	1722	3067	1317	1800	3807	1362	1881	4085	1315	1692	3665
B		1272	1819	3308	1285	1800	2856	1428	1808	3304	1326	1702	3115
C		1391	1831	3456	1424	1940	3481	1336	1906	3491	1356	1603	3950
D		1354	1860	3437	1361	1857	3513	1366	1788	3342	1350	1723	3746
	average	1331		3317	1346.75		3414.25	1373		3555.5	1336.75		3619
E		1418	1876		1476	1822		1345	2054		1457	1658
F		1452	1806		1419	1920		1390	1919		1284	1635
G		1381	1917		1415	1829		1458	2047		1340	1758
H		1364	1751		1415	2005		1463	1838		1407	1655
	average	1403.75	1822.75		1431.25	1871.62		1414	1905.12		1372	1678.25
<>		1	2	3	4	5	6	7	8	9	10	11	12	7
A		1296	1715	3283	1342	1766	4141	1339	1851	4495	1338	1685	3962
B		1292	1845	3525	1254	1797	3115	1398	1794	3638	1354	1678	3423
C		1380	1834	3791	1398	1954	3766	1319	1902	3737	1367	1623	4335
D		1359	1887	3641	1347	1889	3760	1376	1794	3612	1328	1661	4086
	average	1331.75		3560	1335.25		3695.5	1358		3870.5	1346.75		3951.5
E		1421	1834		1441	1824		1349	2104		1455	1649
F		1487	1808		1428	1944		1382	1905		1288	1668
G		1408	1935		1402	1825		1451	2093		1355	1745
H		1352	1823		1407	1968		1489	1839		1423	1655
	average	1417	1835.12		1419.5	1870.88		1417.75	1910.25		1380.25	1670.5
<>		1	2	3	4	5	6	7	8	9	10	11	12	8
A		1282	1724	3441	1333	1753	4417	1356	1851	4826	1346	1708	4226
B		1266	1844	3815	1270	1825	3272	1391	1773	3860	1336	1699	3602
C		1379	1855	4028	1418	1961	3920	1342	1914	3958	1353	1609	4577
D		1336	1874	3898	1355	1859	3965	1339	1818	3854	1370	1672	4370
	average	1315.75		3795.5	1344		3893.5	1357		4124.5	1351.25		4193.75
E		1408	1880		1440	1835		1331	2097		1475	1684
F		1471	1768		1411	1936		1366	1874		1306	1668
G		1386	1924		1390	1888		1455	2092		1352	1735
H		1344	1765		1404	1997		1495	1841		1395	1640
	average	1402.25	1829.25		1411.25	1881.75		1411.75	1907.5		1382	1676.88
<>		1	2	3	4	5	6	7	8	9	10	11	12	9
A		1254	1695	3601	1322	1767	4571	1311	1843	5077	1342	1685	4383
B		1258	1823	3931	1279	1792	3428	1405	1755	4041	1344	1668	3777
C		1388	1823	4203	1440	2005	4147	1327	1900	4093	1336	1620	4775
D		1339	1888	3967	1345	1867	4151	1352	1799	3968	1336	1676	4494
	average	1309.75		3925.5	1346.5		4074.25	1348.75		4294.75	1339.5		4357.25
E		1389	1870		1459	1806		1329	2063		1435	1691
F		1460	1807		1395	1925		1362	1867		1280	1613
G		1379	1938		1386	1834		1459	2058		1332	1740
H		1355	1754		1417	2000		1458	1834		1413	1700
	average	1395.75	1824.75		1414.25	1874.5		1402	1889.88		1365	1674.12
<>		1	2	3	4	5	6	7	8	9	10	11	12	10
A		1273	1700	3657	1320	1743	4776	1328	1838	5191	1330	1660	4558
B		1224	1831	4066	1273	1800	3563	1419	1819	4151	1308	1660	3874
C		1379	1819	4304	1396	1983	4319	1328	1926	4216	1338	1705	4946
D		1358	1892	4131	1363	1875	4256	1373	1803	4109	1360	1671	4700
	average	1308.5		4039.5	1338		4228.5	1362		4416.75	1334		4519.5
E		1404	1859		1439	1805		1334	2059		1441	1644
F		1436	1776		1401	1933		1356	1888		1287	1678
G		1365	1943		1368	1877		1445	2084		1328	1745
H		1323	1750		1413	2034		1443	1840		1409	1662
	average	1382	1821.25		1405.25	1881.25		1394.5	1907.12		1366.25	1678.12
<>		1	2	3	4	5	6	7	8	9	10	11	12	11
A		1264	1700	3741	1314	1760	4881	1314	1803	5360	1348	1673	4719
B		1284	1829	4119	1270	1817	3654	1404	1800	4269	1332	1692	3977
C		1373	1841	4469	1363	1905	4372	1337	1892	4280	1349	1595	5076
D		1350	1836	4388	1339	1863	4355	1351	1778	4228	1336	1664	4748
	average	1317.75		4179.25	1321.5		4315.5	1351.5		4534.25	1341.25		4630
E		1407	1846		1471	1837		1310	2087		1423	1700
F		1443	1789		1439	1923		1353	1860		1251	1647
G		1352	1929		1376	1884		1467	2051		1321	1741
H		1326	1741		1396	2019		1478	1848		1407	1667
	average	1382	1813.88		1420.5	1876		1402	1889.88		1350.5	1672.38
<>		1	2	3	4	5	6	7	8	9	10	11	12	12
A		1221	1695	3881	1323	1758	5012	1303	1807	5519	1303	1675	4803
B		1261	1824	4257	1265	1814	3743	1349	1777	4381	1327	1678	4059
C		1384	1826	4534	1397	1926	4423	1327	1897	4445	1349	1597	5174
D		1324	1842	4227	1352	1860	4452	1349	1781	4202	1327	1661	4782
	average	1297.5		4224.75	1334.25		4407.5	1332		4636.75	1326.5		4704.5
E		1382	1861		1422	1793		1295	2094		1395	1678
F		1430	1780		1405	1926		1349	1875		1274	1618
G		1365	1934		1360	1846		1416	2051		1326	1753
H		1325	1726		1401	2052		1433	1857		1410	1645
	average	1375.5	1811		1397	1871.88		1373.25	1892.38		1351.25	1663.12
<>		1	2	3	4	5	6	7	8	9	10	11	12	13
A		1275	1687	3852	1314	1748	5057	1307	1839	5601	1292	1681	4858
B		1260	1845	4324	1263	1775	3773	1371	1800	4365	1317	1668	4108
C		1371	1842	4605	1414	1961	4494	1325	1896	4438	1345	1612	5245
D		1295	1883	4516	1338	1875	4505	1363	1836	4311	1348	1702	4865
	average	1300.25		4324.25	1332.25		4457.25	1341.5		4678.75	1325.5		4769
E		1388	1816		1433	1830		1314	2065		1409	1680
F		1455	1785		1383	1877		1373	1856		1259	1638
G		1340	1942		1351	1863		1435	1998		1320	1765
H		1304	1728		1400	2034		1447	1826		1411	1642
	average	1371.75	1816		1391.75	1870.38		1392.25	1889.5		1349.75	1673.5
<>		1	2	3	4	5	6	7	8	9	10	11	12	14
A		1236	1694	3906	1309	1712	5097	1299	1831	5610	1300	1707	4932
B		1258	1821	4389	1263	1756	3852	1367	1775	4467	1330	1669	4139
C		1342	1850	4621	1378	1862	4538	1309	1897	4520	1352	1609	5339
D		1321	1854	4447	1337	1836	4522	1367	1826	4347	1327	1663	4907
	average	1289.25		4340.75	1321.75		4502.25	1335.5		4736	1327.25		4829.25
E		1367	1838		1457	1817		1287	2126		1421	1687
F		1408	1790		1406	1874		1336	1879		1243	1604
G		1368	1923		1366	1845		1441	2030		1306	1720
H		1352	1698		1370	1952		1431	1820		1423	1669
	average	1373.75	1808.5		1399.75	1831.75		1373.75	1898		1348.25	1666
<>		1	2	3	4	5	6	7	8	9	10	11	12	15
A		1260	1695	3937	1312	1739	5253	1315	1821	5640	1310	1661	4949
B		1245	1804	4469	1269	1776	3871	1343	1787	4537	1284	1687	4244
C		1346	1818	4632	1386	1941	4616	1306	1864	4628	1335	1583	5362
D		1302	1852	4538	1318	1842	4605	1340	1775	4403	1337	1663	4953
	average	1288.25		4394	1321.25		4586.25	1326		4802	1316.5		4877
E		1392	1818		1426	1802		1310	2091		1440	1656
F		1412	1773		1393	1902		1340	1828		1246	1635
G		1342	1905		1383	1884		1439	2026		1297	1722
H		1308	1714		1382	2013		1423	1838		1405	1633
	average	1363.5	1797.38		1396	1862.38		1378	1878.75		1347	1655
<>		1	2	3	4	5	6	7	8	9	10	11	12	16
A		1219	1683	4015	1282	1718	5226	1309	1796	5775	1299	1677	4953
B		1237	1819	4451	1259	1744	3870	1325	1777	4485	1301	1651	4207
C		1352	1814	4751	1384	1799	4691	1307	1875	4541	1340	1585	5321
D		1314	1828	4512	1291	1835	4619	1308	1775	4383	1308	1653	4958
	average	1280.5		4432.25	1304		4601.5	1312.25		4796	1312		4859.75
E		1348	1814		1423	1812		1303	2063		1404	1653
F		1403	1763		1381	1897		1329	1863		1248	1611
G		1367	1901		1372	1831		1411	2026		1306	1766
H		1293	1728		1344	1989		1417	1844		1421	1640
	average	1352.75	1793.75		1380	1828.12		1365	1877.38		1344.75	1654.5
<>		1	2	3	4	5	6	7	8	9	10	11	12	17
A		1235	1658	4009	1293	1735	5240	1306	1803	5722	1286	1662	5049
B		1242	1796	4479	1254	1740	3880	1353	1761	4561	1307	1672	4312
C		1342	1799	4788	1388	1938	4645	1326	1914	4680	1310	1611	5354
D		1297	1851	4635	1322	1835	4647	1309	1804	4458	1306	1690	4993
	average	1279		4477.75	1314.25		4603	1323.5		4855.25	1302.25		4927
E		1369	1793		1428	1838		1309	2060		1416	1690
F		1400	1766		1371	1873		1324	1919		1250	1600
G		1358	1888		1352	1845		1442	2036		1305	1769
H		1304	1734		1357	2017		1407	1857		1397	1639
	average	1357.75	1785.62		1377	1852.62		1370.5	1894.25		1342	1666.62
<>		1	2	3	4	5	6	7	8	9	10	11	12	18
A		1216	1673	3987	1266	1723	5303	1306	1956	5782	1281	1674	5044
B		1236	1813	4460	1240	1763	3902	1350	1750	4565	1309	1656	4298
C		1343	1819	4767	1388	1914	4673	1289	1866	4681	1305	1611	5451
D		1273	1852	4623	1305	1820	4673	1328	1791	4420	1308	1671	5085
	average	1267		4459.25	1299.75		4637.75	1318.25		4862	1300.75		4969.5
E		1369	1816		1424	1784		1281	2056		1383	1631
F		1399	1754		1346	1841		1323	1829		1237	1627
G		1341	1914		1338	1840		1433	1977		1309	1765
H		1302	1780		1326	1978		1397	1827		1399	1629
	average	1352.75	1802.62		1358.5	1832.88		1358.5	1881.5		1332	1658
<>		1	2	3	4	5	6	7	8	9	10	11	12	19
A		1215	1676	4001	1276	1706	5335	1284	1762	5776	1270	1639	5072
B		1220	1784	4486	1239	1734	3900	1333	1739	4598	1286	1661	4320
C		1347	1789	4787	1361	1890	4667	1256	1925	4700	1326	1613	5415
D		1299	1851	4618	1323	1846	4707	1326	1834	4493	1289	1654	5088
	average	1270.25		4473	1299.75		4652.25	1299.75		4891.75	1292.75		4973.75
E		1368	1827		1409	1801		1272	2037		1389	1652
F		1414	1770		1347	1858		1356	1879		1232	1601
G		1341	1866		1361	1829		1426	2002		1305	1730
H		1316	1713		1366	1940		1408	1824		1381	1656
	average	1359.75	1784.5		1370.75	1825.5		1365.5	1875.25		1326.75	1650.75
<>		1	2	3	4	5	6	7	8	9	10	11	12	20
A		1216	1649	4000	1283	1707	5376	1279	1849	5791	1279	1663	5115
B		1212	1787	4483	1227	1777	3923	1344	1755	4635	1311	1662	4316
C		1333	1768	4852	1355	1783	4715	1272	1867	4742	1317	1581	5445
D		1288	1820	4461	1326	1838	4705	1316	1743	4469	1317	1633	5133
	average	1262.25		4449	1297.75		4679.75	1302.75		4909.25	1306		5002.25
E		1361	1819		1436	1826		1281	2081		1396	1658
F		1413	1759		1383	1859		1344	1911		1253	1594
G		1351	1859		1349	1848		1405	1996		1317	1732
H		1308	1712		1376	2004		1364	1817		1399	1625
	average	1358.25	1771.62		1386	1830.25		1348.5	1877.38		1341.25	1643.5
<>		1	2	3	4	5	6	7	8	9	10	11	12	21
A		1226	1649	4000	1259	1679	5300	1288	1827	5882	1292	1666	5065
B		1236	1804	4508	1246	1723	3908	1343	1738	4636	1267	1670	4381
C		1310	1783	4830	1350	1825	4718	1287	1858	4737	1313	1638	5464
D		1297	1789	4596	1298	1848	4719	1301	1792	4517	1306	1659	5114
	average	1267.25		4483.5	1288.25		4661.25	1304.75		4943	1294.5		5006
E		1338	1780		1411	1798		1272	2067		1371	1657
F		1385	1792		1364	1861		1332	1901		1220	1612
G		1328	1832		1335	1832		1399	2000		1292	1767
H		1305	1761		1357	2007		1404	1823		1400	1645
	average	1339	1773.75		1366.75	1821.62		1351.75	1875.75		1320.75	1664.25
<>		1	2	3	4	5	6	7	8	9	10	11	12	22
A		1215	1656	4025	1248	1713	5345	1286	1916	5851	1266	1654	5095
B		1226	1785	4560	1244	1739	3958	1349	1765	4620	1303	1689	4345
C		1294	1766	4818	1372	1802	4739	1289	1842	4744	1297	1578	5519
D		1289	1847	4568	1295	1835	4683	1319	1784	4467	1305	1735	5125
	average	1256		4492.75	1289.75		4681.25	1310.75		4920.5	1292.75		5021
E		1381	1789		1416	1831		1277	2017		1387	1661
F		1387	1746		1360	1844		1311	1876		1234	1581
G		1360	1862		1349	1846		1386	1938		1259	1717
H		1321	1720		1341	1978		1357	1787		1407	1640
	average	1362.25	1771.38		1366.5	1823.5		1332.75	1865.62		1321.75	1656.88
<>		1	2	3	4	5	6	7	8	9	10	11	12	23
A		1214	1647	3998	1281	1666	5366	1266	1838	5868	1276	1669	5092
B		1210	1807	4533	1249	1730	3947	1336	1726	4605	1294	1683	4378
C		1327	1764	4805	1357	1770	4747	1315	1898	4733	1289	1633	5470
D		1279	1817	4546	1298	1775	4714	1321	1777	4490	1291	1700	5165
	average	1257.5		4470.5	1296.25		4693.5	1309.5		4924	1287.5		5026.25
E		1352	1775		1405	1817		1283	2026		1418	1672
F		1407	1730		1352	1872		1297	1909		1217	1571
G		1303	1787		1341	1841		1401	2002		1286	1697
H		1300	1773		1343	1932		1364	1812		1422	1612
	average	1340.5	1762.5		1360.25	1800.38		1336.25	1873.5		1335.75	1654.62
<>		1	2	3	4	5	6	7	8	9	10	11	12	24
A		1201	1657	3994	1253	1685	5347	1275	1826	5884	1259	1654	5099
B		1204	1793	4550	1239	1743	3996	1334	1738	4653	1299	1658	4366
C		1327	1793	4831	1356	1835	4738	1272	1871	4687	1301	1670	5528
D		1291	1756	4748	1297	1811	4699	1308	1775	4435	1301	1655	5134
	average	1255.75		4530.75	1286.25		4695	1297.25		4914.75	1290		5031.75
E		1371	1778		1424	1824		1272	2029		1385	1674
F		1390	1750		1354	1837		1300	1884		1251	1603
G		1299	1862		1361	1828		1398	1994		1293	1767
H		1294	1708		1365	1972		1351	1798		1366	1628
	average	1338.5	1762.12		1376	1816.88		1330.25	1864.38		1323.75	1663.62
<>		1	2	3	4	5	6	7	8	9	10	11	12	25
A		1194	1639	4039	1252	1670	5344	1276	1811	5888	1258	1639	5136
B		1215	1786	4545	1231	1764	3976	1332	1741	4689	1305	1642	4413
C		1299	1771	4836	1354	1824	4688	1272	1866	4667	1300	1639	5466
D		1259	1815	4660	1287	1806	4675	1299	1778	4464	1316	1688	5159
	average	1241.75		4520	1281		4670.75	1294.75		4927	1294.75		5043.5
E		1344	1782		1404	1830		1273	2030		1362	1679
F		1376	1732		1347	1834		1310	1845		1214	1584
G		1318	1826		1311	1797		1371	2045		1278	1709
H		1291	1714		1318	1962		1361	1787		1385	1658
	average	1332.25	1758.12		1345	1810.88		1328.75	1862.88		1309.75	1654.75
<>		1	2	3	4	5	6	7	8	9	10	11	12	26
A		1198	1664	4032	1255	1679	5404	1287	1794	5845	1256	1645	5151
B		1220	1776	4543	1226	1724	3967	1316	1751	4649	1272	1679	4417
C		1317	1773	4864	1353	1791	4723	1262	1814	4663	1279	1674	5549
D		1277	1801	4724	1290	1794	4679	1316	1774	4507	1321	1651	5167
	average	1253		4540.75	1281		4693.25	1295.25		4916	1282		5071
E		1353	1773		1404	1838		1282	1971		1349	1646
F		1373	1724		1358	1834		1321	1848		1229	1623
G		1350	1848		1340	1831		1418	2004		1285	1749
H		1272	1691		1361	1965		1383	1802		1381	1601
	average	1337	1756.25		1365.75	1807		1351	1844.75		1311	1658.5
<>		1	2	3	4	5	6	7	8	9	10	11	12	27
A		1198	1650	3982	1250	1697	5382	1289	1862	5893	1258	1637	5133
B		1225	1764	4561	1226	1752	4051	1327	1764	4694	1270	1623	4410
C		1311	1780	4870	1353	1814	4700	1261	1833	4659	1303	1608	5571
D		1298	1808	4595	1287	1828	4701	1283	1781	4504	1316	1666	5197
	average	1258		4502	1279		4708.5	1290		4937.5	1286.75		5077.75
E		1354	1777		1413	1795		1264	2012		1359	1662
F		1382	1710		1370	1832		1331	1843		1224	1597
G		1333	1808		1319	1821		1399	1982		1284	1723
H		1286	1740		1360	1977		1387	1781		1387	1639
	average	1338.75	1754.62		1365.5	1814.5		1345.25	1857.25		1313.5	1644.38
<>		1	2	3	4	5	6	7	8	9	10	11	12	28
A		1191	1606	4033	1248	1679	5382	1283	1798	5881	1246	1661	5167
B		1201	1800	4567	1224	1734	3992	1324	1742	4680	1299	1654	4393
C		1318	1759	4914	1335	1807	4707	1282	1793	4698	1301	1662	5564
D		1263	1827	4565	1304	1791	4722	1291	1787	4479	1319	1660	5191
	average	1243.25		4519.75	1277.75		4700.75	1295		4934.5	1291.25		5078.75
E		1342	1775		1412	1803		1272	1989		1379	1660
F		1377	1711		1344	1823		1314	1824		1221	1587
G		1309	1884		1325	1852		1372	1989		1286	1705
H		1272	1719		1310	1917		1366	1784		1381	1595
	average	1325	1760.12		1347.75	1800.75		1331	1838.25		1316.75	1648
<>		1	2	3	4	5	6	7	8	9	10	11	12	29
A		1175	1614	3983	1253	1684	5416	1268	1860	5861	1249	1641	5202
B		1194	1763	4558	1222	1715	3959	1299	1694	4649	1281	1661	4445
C		1302	1725	4868	1337	1785	4704	1275	1824	4709	1286	1609	5513
D		1290	1819	4560	1275	1781	4724	1285	1773	4481	1299	1653	5113
	average	1240.25		4492.25	1271.75		4700.75	1281.75		4925	1278.75		5068.25
E		1340	1778		1384	1759		1252	2032		1360	1666
F		1374	1713		1327	1831		1303	1839		1233	1585
G		1318	1873		1318	1798		1391	1937		1265	1726
H		1276	1698		1314	1913		1364	1802		1383	1612
	average	1327	1747.88		1335.75	1783.25		1327.5	1845.12		1310.25	1644.12
<>		1	2	3	4	5	6	7	8	9	10	11	12	30
A		1165	1623	4014	1242	1679	5331	1285	1823	5822	1252	1644	5155
B		1210	1769	4544	1213	1731	3944	1304	1734	4663	1292	1635	4479
C		1270	1755	4846	1321	1788	4662	1278	1775	4663	1292	1639	5553
D		1273	1764	4697	1280	1809	4691	1274	1753	4473	1294	1664	5185
	average	1229.5		4525.25	1264		4657	1285.25		4905.25	1282.5		5093
E		1316	1781		1392	1792		1255	2091		1368	1633
F		1367	1718		1343	1797		1308	1899		1213	1595
G		1311	1863		1325	1797		1399	1966		1262	1738
H		1273	1719		1325	1972		1336	1797		1395	1607
	average	1316.75	1749		1346.25	1795.62		1324.5	1854.75		1309.5	1644.38
<>		1	2	3	4	5	6	7	8	9	10	11	12	31
A		1173	1610	3967	1242	1689	5385	1290	1909	5907	1261	1652	5140
B		1209	1783	4519	1212	1726	4015	1290	1728	4635	1273	1644	4441
C		1278	1728	4851	1296	1772	4659	1261	1788	4657	1298	1609	5503
D		1246	1808	4652	1301	1777	4737	1284	1741	4482	1314	1691	5198
	average	1226.5		4497.25	1262.75		4699	1281.25		4920.25	1286.5		5070.5
E		1332	1766		1400	1770		1249	2013		1364	1652
F		1378	1716		1332	1833		1315	1851		1200	1569
G		1316	1872		1334	1818		1380	1961		1269	1732
H		1288	1775		1294	1972		1364	1787		1391	1611
	average	1328.5	1757.25		1340	1794.62		1327	1847.25		1306	1645
<>		1	2	3	4	5	6	7	8	9	10	11	12	32
A		1163	1624	4010	1221	1678	5273	1267	1715	5883	1249	1637	5157
B		1194	1764	4526	1211	1746	3969	1309	1724	4689	1284	1634	4441
C		1298	1773	4919	1313	1821	4690	1272	1800	4715	1305	1635	5531
D		1248	1810	4611	1309	1777	4668	1289	1771	4470	1307	1684	5205
	average	1225.75		4516.5	1263.5		4650	1284.25		4939.25	1286.25		5083.5
E		1326	1766		1378	1766		1287	1972		1358	1673
F		1347	1746		1353	1808		1310	1878		1211	1571
G		1302	1787		1317	1809		1369	1922		1279	1727
H		1243	1706		1329	1920		1343	1786		1354	1602
	average	1304.5	1747		1344.25	1790.62		1327.25	1821		1300.5	1645.38
<>		1	2	3	4	5	6	7	8	9	10	11	12	33
A		1176	1619	3962	1244	1666	5324	1279	1741	5870	1225	1639	5133
B		1205	1772	4594	1213	1727	4035	1307	1726	4678	1246	1657	4467
C		1275	1760	4873	1322	1761	4647	1244	1808	4643	1267	1600	5551
D		1268	1788	4595	1281	1786	4664	1265	1765	4493	1293	1643	5192
	average	1231		4506	1265		4667.5	1273.75		4921	1257.75		5085.75
E		1330	1756		1381	1796		1265	1998		1355	1649
F		1369	1711		1348	1822		1287	1893		1194	1600
G		1294	1826		1328	1780		1374	1938		1252	1706
H		1257	1709		1321	1905		1335	1806		1376	1604
	average	1312.5	1742.62		1344.5	1780.38		1315.25	1834.38		1294.25	1637.25
<>		1	2	3	4	5	6	7	8	9	10	11	12	34
A		1153	1631	3971	1242	1650	5325	1272	1756	5908	1244	1672	5119
B		1177	1779	4541	1191	1727	4008	1298	1731	4640	1277	1657	4439
C		1287	1759	4933	1362	1792	4637	1260	1809	4636	1276	1652	5523
D		1264	1779	4751	1283	1819	4682	1275	1736	4442	1287	1650	5223
	average	1220.25		4549	1269.5		4663	1276.25		4906.5	1271		5076
E		1335	1760		1366	1792		1247	1953		1351	1686
F		1347	1724		1343	1800		1299	1852		1215	1589
G		1294	1828		1318	1796		1360	1932		1267	1733
H		1265	1732		1311	1947		1350	1773		1369	1613
	average	1310.25	1749		1334.5	1790.38		1314	1817.75		1300.5	1656.5
<>		1	2	3	4	5	6	7	8	9	10	11	12	35
A		1171	1622	3918	1234	1668	5341	1261	1782	5904	1237	1661	5138
B		1183	1765	4591	1218	1718	4021	1312	1731	4682	1246	1656	4460
C		1280	1749	4832	1328	1791	4657	1254	1808	4652	1270	1669	5548
D		1233	1778	4579	1274	1786	4655	1293	1739	4474	1285	1645	5212
	average	1216.75		4480	1263.5		4668.5	1280		4928	1259.5		5089.5
E		1310	1748		1375	1781		1248	2007		1377	1672
F		1341	1712		1339	1801		1314	1900		1205	1589
G		1319	1824		1320	1804		1364	1900		1253	1718
H		1256	1734		1317	1968		1346	1774		1372	1598
	average	1306.5	1741.5		1337.75	1789.62		1318	1830.12		1301.75	1651
<>		1	2	3	4	5	6	7	8	9	10	11	12	36
A		1171	1630	3952	1256	1661	5307	1258	1748	5876	1251	1609	5111
B		1201	1758	4569	1238	1711	4032	1312	1735	4675	1248	1659	4441
C		1261	1746	4817	1338	1779	4666	1268	1792	4693	1272	1589	5529
D		1253	1787	4676	1269	1735	4635	1283	1741	4526	1272	1618	5252
	average	1221.5		4503.5	1275.25		4660	1280.25		4942.5	1260.75		5083.25
E		1348	1760		1395	1759		1251	2020		1316	1657
F		1334	1706		1335	1827		1293	1892		1220	1594
G		1281	1818		1303	1783		1352	1895		1236	1696
H		1262	1729		1331	1939		1361	1757		1367	1621
	average	1306.25	1741.75		1341	1774.25		1314.25	1822.5		1284.75	1630.38

## Sheet: average of fluorescence reading
	experiment I					experiment II					experiment III					experiment IV
reading:	medium only	medium with DMSO	medium with the extract	medium with 1mM H2O2		medium only	medium with DMSO	medium with the extract	medium with 1mM H2O2		medium only	medium with DMSO	medium with the extract	medium with 1mM H2O2		medium only	medium with DMSO	medium with the extract	medium with 1mM H2O2
1	1352.75	1436	1837.12	1507.25		1363	1443.75	1822.62	1450		1372.5	1419.25	1840.5	1502.75		1363.5	1379	1681.62	1371
2	1343.5	1436.5	1841.5	1709.5		1344.25	1435.75	1810	1685.25		1350.5	1408.5	1852.88	1733.25		1361.5	1362.75	1673.75	1625.75
3	1354	1420	1825.75	2101		1351.25	1429.25	1845	2154.25		1357.5	1425.75	1870.62	2213.25		1354.5	1371.5	1681.12	2132
4	1332.25	1407	1820.62	2546.5		1348.5	1433.75	1862.25	2643.5		1359.5	1429.75	1887.62	2726		1358.25	1360.25	1677.88	2711.75
5	1339.75	1407.75	1823.62	2957.25		1357.75	1415.5	1867.88	3061		1366.75	1412.75	1891.62	3197.25		1363.25	1366.25	1697.12	3216.5
6	1331	1403.75	1822.75	3317		1346.75	1431.25	1871.62	3414.25		1373	1414	1905.12	3555.5		1336.75	1372	1678.25	3619
7	1331.75	1417	1835.12	3560		1335.25	1419.5	1870.88	3695.5		1358	1417.75	1910.25	3870.5		1346.75	1380.25	1670.5	3951.5
8	1315.75	1402.25	1829.25	3795.5		1344	1411.25	1881.75	3893.5		1357	1411.75	1907.5	4124.5		1351.25	1382	1676.88	4193.75
9	1309.75	1395.75	1824.75	3925.5		1346.5	1414.25	1874.5	4074.25		1348.75	1402	1889.88	4294.75		1339.5	1365	1674.12	4357.25
10	1308.5	1382	1821.25	4039.5		1338	1405.25	1881.25	4228.5		1362	1394.5	1907.12	4416.75		1334	1366.25	1678.12	4519.5
11	1317.75	1382	1813.88	4179.25		1321.5	1420.5	1876	4315.5		1351.5	1402	1889.88	4534.25		1341.25	1350.5	1672.38	4630
12	1297.5	1375.5	1811	4224.75		1334.25	1397	1871.88	4407.5		1332	1373.25	1892.38	4636.75		1326.5	1351.25	1663.12	4704.5
13	1300.25	1371.75	1816	4324.25		1332.25	1391.75	1870.38	4457.25		1341.5	1392.25	1889.5	4678.75		1325.5	1349.75	1673.5	4769
14	1289.25	1373.75	1808.5	4340.75		1321.75	1399.75	1831.75	4502.25		1335.5	1373.75	1898	4736		1327.25	1348.25	1666	4829.25
15	1288.25	1363.5	1797.38	4394		1321.25	1396	1862.38	4586.25		1326	1378	1878.75	4802		1316.5	1347	1655	4877
16	1280.5	1352.75	1793.75	4432.25		1304	1380	1828.12	4601.5		1312.25	1365	1877.38	4796		1312	1344.75	1654.5	4859.75
17	1279	1357.75	1785.62	4477.75		1314.25	1377	1852.62	4603		1323.5	1370.5	1894.25	4855.25		1302.25	1342	1666.62	4927
18	1267	1352.75	1802.62	4459.25		1299.75	1358.5	1832.88	4637.75		1318.25	1358.5	1881.5	4862		1300.75	1332	1658	4969.5
19	1270.25	1359.75	1784.5	4473		1299.75	1370.75	1825.5	4652.25		1299.75	1365.5	1875.25	4891.75		1292.75	1326.75	1650.75	4973.75
20	1262.25	1358.25	1771.62	4449		1297.75	1386	1830.25	4679.75		1302.75	1348.5	1877.38	4909.25		1306	1341.25	1643.5	5002.25
21	1267.25	1339	1773.75	4483.5		1288.25	1366.75	1821.62	4661.25		1304.75	1351.75	1875.75	4943		1294.5	1320.75	1664.25	5006
22	1256	1362.25	1771.38	4492.75		1289.75	1366.5	1823.5	4681.25		1310.75	1332.75	1865.62	4920.5		1292.75	1321.75	1656.88	5021
23	1257.5	1340.5	1762.5	4470.5		1296.25	1360.25	1800.38	4693.5		1309.5	1336.25	1873.5	4924		1287.5	1335.75	1654.62	5026.25
24	1255.75	1338.5	1762.12	4530.75		1286.25	1376	1816.88	4695		1297.25	1330.25	1864.38	4914.75		1290	1323.75	1663.62	5031.75
25	1241.75	1332.25	1758.12	4520		1281	1345	1810.88	4670.75		1294.75	1328.75	1862.88	4927		1294.75	1309.75	1654.75	5043.5
26	1253	1337	1756.25	4540.75		1281	1365.75	1807	4693.25		1295.25	1351	1844.75	4916		1282	1311	1658.5	5071
27	1258	1338.75	1754.62	4502		1279	1365.5	1814.5	4708.5		1290	1345.25	1857.25	4937.5		1286.75	1313.5	1644.38	5077.75
28	1243.25	1325	1760.12	4519.75		1277.75	1347.75	1800.75	4700.75		1295	1331	1838.25	4934.5		1291.25	1316.75	1648	5078.75
29	1240.25	1327	1747.88	4492.25		1271.75	1335.75	1783.25	4700.75		1281.75	1327.5	1845.12	4925		1278.75	1310.25	1644.12	5068.25
30	1229.5	1316.75	1749	4525.25		1264	1346.25	1795.62	4657		1285.25	1324.5	1854.75	4905.25		1282.5	1309.5	1644.38	5093
31	1226.5	1328.5	1757.25	4497.25		1262.75	1340	1794.62	4699		1281.25	1327	1847.25	4920.25		1286.5	1306	1645	5070.5
32	1225.75	1304.5	1747	4516.5		1263.5	1344.25	1790.62	4650		1284.25	1327.25	1821	4939.25		1286.25	1300.5	1645.38	5083.5
33	1231	1312.5	1742.62	4506		1265	1344.5	1780.38	4667.5		1273.75	1315.25	1834.38	4921		1257.75	1294.25	1637.25	5085.75
34	1220.25	1310.25	1749	4549		1269.5	1334.5	1790.38	4663		1276.25	1314	1817.75	4906.5		1271	1300.5	1656.5	5076
35	1216.75	1306.5	1741.5	4480		1263.5	1337.75	1789.62	4668.5		1280	1318	1830.12	4928		1259.5	1301.75	1651	5089.5
36	1221.5	1306.25	1741.75	4503.5		1275.25	1341	1774.25	4660		1280.25	1314.25	1822.5	4942.5		1260.75	1284.75	1630.38	5083.25
AUC	223639	238051	312760	711688		228586	241709	320327	737790		230811	238856	327206	774594		229252	233837	290679	790093
		experiment I		experiment II		experiment III		experiment IV
		AUC		AUC		AUC		AUC
DMSO		238051	1	241709	1	238856	1	233837	1
P. fruticosa extract		312760	1.31384	320327	1.32526	327206	1.36989	290679	1.24308
1 mM H2O2		711688	2.98965	737790	3.05238	774594	3.24293	790093	3.37882
		experiment I	experiment II	experiment III	experiment IV	average	st dev
DMSO		1	1	1	1	1	0
P. fruticosa extract		1.31384	1.32526	1.36989	1.24308	1.31302	0.0525203
1 mM H2O2		2.98965	3.05238	3.24293	3.37882	3.16595	0.178156
